# Supplementary material for: Antibody and cytokine levels in visceral leishmaniasis patients with varied parasitemia before, during, and after treatment in patients admitted to Arba Minch General Hospital, southern Ethiopia
Source: PLoS Negl Trop Dis. 2021 Aug 5;15(8):e0009632. doi: 10.1371/journal.pntd.0009632 (PMC8370634; doi:10.1371/journal.pntd.0009632)
Supplement: S1 Data — (XLSX) [file pntd.0009632.s012.xlsx]

## Sheet: Cytokine-Row
Pt-Code	IL-10-D0	IL-10-D7	IL-10-D14	IL-10-D18	IL-10-D30	IL-10-D120	IL-2-D0	IL-2-D7	IL-2-D14	IL-2-D18	IL-2-D30	IL-2-D120	TGFβ1-D0	TGFβ1-D7	TGFβ1-D14	TGFβ1-D18	TGFβ1-D30	TGFβ1-D120	IFN-γ-DO	IFN-γ-D7	IFN-γ-D14	IFN-γ-D18	IFN-γ-D30	IFN-γ-D120
AMD_001	32.5238	-2.90476	-7.66	-15.4762			-6.89474	-2.36842	1	-4.57895			3915	4315	4265	5965			139.944	37.1667	27.7222	24.3889	.	.
AMD_002	35.1905	0.047619	-22.4286	-20.3333		-25.6667	-0.0526316	-0.0526316	-3.10526	-0.684211		-0.157895	9315	8415	13365	13215		23415	33.8333	123.833	71.0556	48.8333	.	51.0556
AMD_003	77.381	-9.85714	-15.4762	-16.4286			-1.10526	-2.15789	1.42105	1.63158			17015	6765	19215	17115			39.9444	10.5	12.1667	10.5	.	.
AMD_004	59.1905	-16.619	-22.7143	-23			-4.26316	-4.47368	-3.84211	-3.10526			9365	10065	4665	7815			18.8333	13.8333	13.8333	8.83333	.	.
AMD_005	90.4286	-15.1905	-23.4762	-19.9524		-24.8095	-3	-5.21053	1.21053	-3.10526		-4.89474	7765	10615	15215	11915		11015	14.9444	36.6111	26.6111	97.1667	.	120.5
AMD_006	1.47619	-16.8095	-15.381	-17.5714		-12.3333	11.7368	9.63158	6.47368	7.42105		8.47368	8015	12765	1015	8765		14165	59.3889	94.9444	52.7222	12.1667	.	13.2778
AMD_007	19	-13	-21.9524			-19.4762	-0.263158	-0.263158	-0.368421			9.10526	7715	7815	7265	7765			8.27778	9.94444	12.7222	54.3889	.	58.2778
AMD_008	85.7619	-10.2381	-20.2381	-19.381			76.7895	31.8421	33.9474	13.2105			7265	10065	8865	8965			23.2778	19.3889	.	88.2778	.	.
AMD_009	74.7143	-19.6667	-21.4762	-23.6667		-20.7143	-3.63158	-0.684211	-4.47368	-3.42105		-1.31579	5315	8515	10215	14265		15865	59.9444	28.2778	71.0556	15.5	.	44.9444
AMD_010	52.3333	-16.9048	-18.9048	-17.381		-25.7619	-4.36842	-4.78947	-3.10526	-5.42105		-5.21053	8765	8365	7065	6015		6615	183	45.2222	47.4444	34.1111	.	11.8889
AMD_011	-7.28571	-22.0476	-24.4286	-23.6667	-22.52		-2.15789	2.68421	-4.57895	-2.57895	-1.31579		7415	7465	8915	9215	12215		64.1111	59.6667	17.4444	28.5556	35.2222	.
AMD-012	31.0952	-21.9524	-22.9048	-23.2857			-4.47368	13.3158	36.8947	-4.57895			8115	9065	12415	13265			10.7778	56.3333	7.44444	43	.	.
AMD-013	-8.90476	-21.1905	-23.6667	-24.7143		-22.2381	-6.05263	-6.15789	-0.263158	-0.368421		17.2105	7315	10615	9815	15115		1315	8.55556	98.5556	44.1111	17.4444	.	68.5556
AMD-014	5.7619	-23.5714	-22.2381				7.31579	2.05263	61.8421				16065	10065		12515		9515	47.4444	45.2222	.	54.1111	.	30.7778
AMD-015	-1.09524	-24.2381	-24.7143	-24.7143		-23.8571	-3.94737	-4.05263	2.15789	3.63158		32.0526	7765	7315	8765	9115		16465	105.222	11.8889	4.11111	3	.	14.1111
AMD-016	12.5238	-20.5238	-19.7619	-23.4762		-24.2381	0.0526316	-2.89474	-4.78947	19.3158		7.84211	12065	11765	16815	14665			21.8889	27.4444	24.1111	47.4444	.	.
AMD-017	13	-13	-19.381	-20.1429			-1.84211	-6.15789	-5.73684	-5			8615	8815	8065	9065			18.5556	29.6667	63	47.4444	.	.
AMD-018	-5.47619						-6.47368						9715						11.8889	.	.	.	.	.
AMD-019	2.14286	3.7	-2	-3			-4.26316	-1.83516	0.912088	0.582418			12915	4815	4865	4565			14.1111	20.7778	6.33333	23	.	.
AMD-020	58.1	-1.1	0.2	4.5		-8	-3.26374	-2.16484	-1.17582	-1.50549		0.692308	2765	3965	3465	2965		6365	36.3333	27.4444	27.4444	27.4444	.	25.2222
AMD-021	60.7	12.6	-5.6	-6.6		-8.3	-1.17582	-0.186813	-1.28571	-0.296703		0.472527	2915	2915	3015	4115		4115	33	21.8889	31.8889	63	.	74.1111
AMD-021r	40.7619	9.33	0.29	23.8095	10.48		23.5464	9.01	9.01031	32.8247	8.08247		5515	6015	7615	7515	7265		10.3077	3.38462	6.46154	8.76923	7.23077	.
AMD-022	105.9		9.33333	17.2			-3.26374		-3.48352	1.79121			1865		2915	2815			29.6667	.	45.2222	16.3333	.	.
AMD-023	82.4	13	3.6	0.8		-8.5	39.7033	24.2088	6.07692	2.67033		-1.28571	3265	4015	5015	4665		4365	113	51.8889	225.222	421.889	.	14.1111
AMD-024	197.3	0.8	-5.1	-2.5		-8.8	2.34066	6.40659	-0.626374	-0.956044		2.56044	2765	8465	4765	6015		5915	345.222	196.333	220.778	217.444	.	41.8889
AMD-025	24.1	-2.9	-5.5	-5.6		-7.2	-1.28571	2.34066	8.38462	8.38462		1.13187	3365	3765	3115	3365		4815	166.333	96.3333	35.2222	370.778	.	159.667
AMD-026	59	9.9	-1.6	-4.3		-7.9	4.97802	3.21978	2.01099	2.23077		-0.186813	4265	4765	5265	7915		7565	694.111	716.333	559.667	587.444	.	347.444
AMD-027	61.1	3.7	-5.5	-6.9		-7.1	5.30769	12.1209	1.13187	-1.17582		-2.27473	3415	4815	6315	7465		5715	694.111	770.778	48.5556	70.7778	.	123.526
AMD-028	127.4	9.3	4.9	2.7		-6.3	-0.296703	-1.72527	-2.27473	-2.27473		1.46154	2165	1365	4415	5115		5665	144.053	25.6316	68.7895	186.158	.	59.8421
AMD-029	68.6	12.4	9.7	9.6		-0.4	-1.61538	2.56044	0.692308	-0.406593		1.46154	4715	6415	4215	5915		3065	40.8947	32.4737	24.5789	21.4211	.	14.0526
AMD-030	41.8	3.3	-3.1	-3.5			-2.27473	-2.05495	-2.71429	-2.38462			1665	2115	2165	2265			57.7368	20.3684	11.9474	49.3158	.	.
AMD-031	17.7	-2.4	-7.2	-7.3		-8.4	-2.6044	-3.04396	-0.406593	-2.82418		-2.6044	5115	7665	9065	6215		3765	18.7895	57.7368	36.6842	165.632	.	27.7368
AMD-032	59.1	53.5	19.3	9.2	-2.8	5.4	-1.83516	-2.16484	-1.61538	-1.94505	-1.94505	-1.17582	2115	1215	3065	3015	5815	4665	25.6316	106.684	48.2632	29.8421	48.2632	84.0526
AMD-033	46.1	5.2	-2.5	-1.2		-8.8	-3.15385	-2.71429	-1.50549	-1.72527		1.02198	6115	8915	7165	9065		3765	86.1579	43	30.8947	29.3158	.	33.5263
AMD-034	104.4	-2.1	-7.4	-5.1		50.8	-3.37363	-3.26374	3.65934	-3.37363		-2.16484	4915	5665	4965	6765		4215	121.421	11.4211	69.8421	83.5263	.	77.2105
AMD-035	50						-1.2						6215						14.9231	.	.	.	.	.
AMD-036	15.8	-6	-4.66667	-7.2381		-8.66667	-2.49	4.20879	2.72165	-6.76289		9.83505	2965	4615	14915	9965		9465	129.316	27.7368	101.947	20.8947	.	7.73684
AMD-037	94.9524	1.71429	-3.2381	-0.0952381		-6.28571	4.47423	4.16495	7.7732	-4.80412		-4.90722	5715	11615	11215	11765		10065	33.5263	19.8421	69.3158	18.7895	.	11.9474
AMD-038	26.5714	8.66667	-5.14286	-5.90476			-1.50515	2.82474	11.5876	0.453608			9665	10215	14265	14215			21.9474	17.2105	19.8421	27.7368	.	.
AMD-039	51.4286	-0.380952	-5.71429	-2.47619		-8.38095	11.4845	12.7216	9.31959	-4.70103		-4.70103	4715	4865	14765	13815		14115	214.579	12.4737	14.5789	14.0526	.	7.73684
AMD-040	101.238	19.1429	109.714	5.04762			8.80412	15.299	12.2062	22.4124			10665	12715	10165	15565			25.1053	36.6842	33	43	.	.
AMD-041	53.1429	10.9524	5.42857	0.285714	-0.0952381		-7.48454	19.2165	7.56701	0.14433	-5.93814		4565	8065	4915	7165	8365		38.7895	33.5263	44.0526	26.1579	4.57895	.
AMD-042	31.4286	15.619	16.9524	-0.761905	-1.90476	-11.2381	-3.46392	3.4433	35.5052	23.9588	5.29897	1.27835	12815	16765	8865	7165	9415	8215	232.474	193.526	74.0526	35.6316	119.842	11.0769
AMD-043	27.1429	1.52381	-1.33333	-4.47619	-5.14286		-1.91753	13.4433	18.3918	-0.57732	-1.91753		5365	11665	7465	11515	14615		83.5263	53	423	38.7895	78.2632	.
AMD-044	3.33333	-5.33333	-4.7619	-8.66667	-1.61905		-3.05155	-1.81443	-2.12371	0.247423	2.61856		7665	16465	12115	8515	10015		51.4211	33	39.7	112.474	28.7895	.
AMD-045	36.8571	-2.19048	-3.80952	-3.14286	0.47619		8.70103	37.2577	37.2577	32.9278	10.866		4665	13915	16015	12265	11665		161.077	159.538	8.76923	23.3846	39.5385	.
AMD-046	0.761905	-6.19048	-7.71429	-7.04762	-2.85714		-1.60825	-3.97938	0.0412371	4.57732	2.10309		9115	12915	10065	8515	7015		465.692	8.76923	58	56.4615	44.9231	.
AMD-047	15.2381	-0.190476	-6.19048	-7.61905	-6.85714		4.06186	4.16495	12.6186	7.56701	4.57732		7465	10065	7215	10365	7765		162.615	146.462	21.8462	104.923	28.7692	.
AMD-048	24.7619	-2.47619	-6.38095	-6.95238	-7.04762		-3.56701	-4.70103	-3.6701	-2.2268	29.9381		7265	8665	7965	8215	7265		62.6154	12.6154	6.46154	33.3846	88.7692	.
																									68.5556
																									30.7778
																									14.1111
																									7.73684
																									11.0769

## Sheet: Cytokine-Column
Pt-Code	Age	Hospitalization in Days	Tratment type	Sampling Schedules	IL_10	IL_2	IFN-γ	TGFβ1	IgG/IgM (AI)	HC-IgG/IgM (AI)
AMD_001	19	18	PM + SSG	Day-0	32.5238	-6.89474	139.944	3915	18.17	4.6
AMD_002	16	18	PM + SSG	Day-0	35.1905	-0.0526316	33.8333	9315	12.29	2.5
AMD_003	12	18	PM + SSG	Day-0	77.381	-1.10526	39.9444	17015	13.82	4.8
AMD_004	30	18	PM + SSG	Day-0	59.1905	-4.26316	18.8333	9365	17.87	3.9
AMD_005	12	18	PM + SSG	Day-0	90.4286	-3	14.9444	7765	19.58	4.8
AMD_006	30	18	PM + SSG	Day-0	1.47619	11.7368	59.3889	8015	15.21	1.9
AMD_007	28	18	PM + SSG	Day-0	19	-0.263158	8.27778	7715	16.75	5.8
AMD_008	13	18	PM + SSG	Day-0	85.7619	76.7895	23.2778	7265	21.64	4.7
AMD_009	19	18	PM + SSG	Day-0	74.7143	-3.63158	59.9444	5315	19.06	4.5
AMD_010	20	18	PM + SSG	Day-0	52.3333	-4.36842	183	8765	20.52	2.8
AMD_011	4	30	SSG	Day-0	-7.28571	-2.15789	64.1111	7415	16.19	3.3
AMD-012	15	18	PM + SSG	Day-0	31.0952	-4.47368	10.7778	8115	13.83	4.4
AMD-013	25	18	PM + SSG	Day-0	-8.90476	-6.05263	8.55556	7315	13.04	6.7
AMD-014	42	18	PM + SSG	Day-0	5.7619	7.31579	47.4444	16065	7.9	1.2
AMD-015	5	18	PM + SSG	Day-0	-1.09524	-3.94737	105.222	7765	14.95	7.6
AMD-016	7	18	PM + SSG	Day-0	12.5238	0.0526316	21.8889	12065	15.65	3.9
AMD-017	28	18	PM + SSG	Day-0	13	-1.84211	18.5556	8615	15.34	6.5
AMD-018	32			Day-0	-5.47619	-6.47368	11.8889	9715	15.43	3.5
AMD-019	8	18	PM + SSG	Day-0	2.14286	-4.26316	14.1111	12915	15.46	6.7
AMD-020	25	18	PM + SSG	Day-0	58.1	-3.26374	36.3333	2765	14.7	5.3
AMD-021	6	18	PM + SSG	Day-0	60.7	-1.17582	33	2915	15.99
AMD-021r		17	AmBsome	Day-0	40.7619	23.5464	10.3077	5515	28.27
AMD-022	10	18	PM + SSG	Day-0	105.9	-3.26374	29.6667	1865	19.12
AMD-023	9	18	PM + SSG	Day-0	82.4	39.7033	113	3265	15.77
AMD-024	15	18	PM + SSG	Day-0	197.3	2.34066	345.222	2765	12.2
AMD-025	35	18	PM + SSG	Day-0	24.1	-1.28571	166.333	3365	13.62
AMD-026	9	18	PM + SSG	Day-0	59	4.97802	694.111	4265	9.4
AMD-027	13	18	PM + SSG	Day-0	61.1	5.30769	694.111	3415	13.61
AMD-028	19	18	PM + SSG	Day-0	127.4	-0.296703	144.053	2165	17.24
AMD-029	25	18	PM + SSG	Day-0	68.6	-1.61538	40.8947	4715	6.79
AMD-030	8	18	PM + SSG	Day-0	41.8	-2.27473	57.7368	1665	16.21
AMD-031	25	18	PM + SSG	Day-0	17.7	-2.6044	18.7895	5115	12.96
AMD-032	5	30	SSG	Day-0	59.1	-1.83516	25.6316	2115	10.2
AMD-033	18	18	PM + SSG	Day-0	46.1	-3.15385	86.1579	6115	20.84
AMD-034	30	18	PM + SSG	Day-0	104.4	-3.37363	121.421	4915	6.66
AMD-035	20	18	PM + SSG	Day-0	50	-1.2	14.9231	6215	2.78
AMD-036	58	30	SSG	Day-0	15.8	-2.49	129.316	2965	7.6
AMD-037	10	18	PM + SSG	Day-0	94.9524	4.47423	33.5263	5715	17.73
AMD-038	14	18	PM + SSG	Day-0	26.5714	-1.50515	21.9474	9665	19.39
AMD-039	20	18	PM + SSG	Day-0	51.4286	11.4845	214.579	4715	15.05
AMD-040	35	18	PM + SSG	Day-0	101.238	8.80412	25.1053	10665	21.71
AMD-041	19	30	SSG	Day-0	53.1429	-7.48454	38.7895	4565	16.31
AMD-042	14	30	SSG	Day-0	31.4286	-3.46392	232.474	12815	23.26
AMD-043	25	30	SSG	Day-0	27.1429	-1.91753	83.5263	5365	29.34
AMD-044	25	30	SSG	Day-0	3.33333	-3.05155	51.4211	7665	19.03
AMD-045	10	30	SSG	Day-0	36.8571	8.70103	161.077	4665	26.03
AMD-046	6	30	SSG	Day-0	0.761905	-1.60825	465.692	9115	19.29
AMD-047	22	30	SSG	Day-0	15.2381	4.06186	162.615	7465	24.93
AMD-048	16	30	SSG	Day-0	24.7619	-3.56701	62.6154	7265	26.39
AMD_001				Day-7	-2.90476	-2.36842	37.1667	4315	18.06
AMD_002				Day-7	0.047619	-0.0526316	123.833	8415	17.41
AMD_003				Day-7	-9.85714	-2.15789	10.5	6765	12.57
AMD_004				Day-7	-16.619	-4.47368	13.8333	10065	15.39
AMD_005				Day-7	-15.1905	-5.21053	36.6111	10615	17.08
AMD_006				Day-7	-16.8095	9.63158	94.9444	12765	13.96
AMD_007				Day-7	-13	-0.263158	9.94444	7815	18.44
AMD_008				Day-7	-10.2381	31.8421	19.3889	10065	12.84
AMD_009				Day-7	-19.6667	-0.684211	28.2778	8515	16.99
AMD_010				Day-7	-16.9048	-4.78947	45.2222	8365	20.08
AMD_011				Day-7	-22.0476	2.68421	59.6667	7465	20.9
AMD-012				Day-7	-21.9524	13.3158	56.3333	9065	17.59
AMD-013				Day-7	-21.1905	-6.15789	98.5556	10615	14.74
AMD-014				Day-7	-23.5714	2.05263	45.2222	10065	9.49
AMD-015				Day-7	-24.2381	-4.05263	11.8889	7315	14.29
AMD-016				Day-7	-20.5238	-2.89474	27.4444	11765	15.81
AMD-017				Day-7	-13	-6.15789	29.6667	8815	14.32
AMD-018				Day-7
AMD-019				Day-7	3.7	-1.83516	20.7778	4815	13.4
AMD-020				Day-7	-1.1	-2.16484	27.4444	3965	16.44
AMD-021				Day-7	12.6	-0.186813	21.8889	2915	13.55
AMD-021r				Day-7	9.33	9.01	3.38462	6015	30.28
AMD-022				Day-7					13.97
AMD-023				Day-7	13	24.2088	51.8889	4015	11.86
AMD-024				Day-7	0.8	6.40659	196.333	8465	15.26
AMD-025				Day-7	-2.9	2.34066	96.3333	3765	15.97
AMD-026				Day-7	9.9	3.21978	716.333	4765	13.29
AMD-027				Day-7	3.7	12.1209	770.778	4815	12.29
AMD-028				Day-7	9.3	-1.72527	25.6316	1365	16.63
AMD-029				Day-7	12.4	2.56044	32.4737	6415	12.82
AMD-030				Day-7	3.3	-2.05495	20.3684	2115	17.8
AMD-031				Day-7	-2.4	-3.04396	57.7368	7665	13.46
AMD-032				Day-7	53.5	-2.16484	106.684	1215	10.02
AMD-033				Day-7	5.2	-2.71429	43	8915	20.53
AMD-034				Day-7	-2.1	-3.26374	11.4211	5665	11.62
AMD-035				Day-7
AMD-036				Day-7	-6	4.20879	27.7368	4615	10.88
AMD-037				Day-7	1.71429	4.16495	19.8421	11615	16.97
AMD-038				Day-7	8.66667	2.82474	17.2105	10215	18.82
AMD-039				Day-7	-0.380952	12.7216	12.4737	4865	13.59
AMD-040				Day-7	19.1429	15.299	36.6842	12715	21.12
AMD-041				Day-7	10.9524	19.2165	33.5263	8065	15.9
AMD-042				Day-7	15.619	3.4433	193.526	16765	28.47
AMD-043				Day-7	1.52381	13.4433	53	11665	16.69
AMD-044				Day-7	-5.33333	-1.81443	33	16465	15.46
AMD-045				Day-7	-2.19048	37.2577	159.538	13915	22.05
AMD-046				Day-7	-6.19048	-3.97938	8.76923	12915	16.34
AMD-047				Day-7	-0.190476	4.16495	146.462	10065	27.51
AMD-048				Day-7	-2.47619	-4.70103	12.6154	8665	29.87
AMD_001				Day-14	-7.66	1	27.7222	4265	14.91
AMD_002				Day-14	-22.4286	-3.10526	71.0556	13365	19.56
AMD_003				Day-14	-15.4762	1.42105	12.1667	19215	14.55
AMD_004				Day-14	-22.7143	-3.84211	13.8333	4665	17.5
AMD_005				Day-14	-23.4762	1.21053	26.6111	15215	16.56
AMD_006				Day-14	-15.381	6.47368	52.7222	1015	14.62
AMD_007				Day-14	-21.9524	-0.368421	12.7222	7265	17.05
AMD_008				Day-14	-20.2381	33.9474		8865
AMD_009				Day-14	-21.4762	-4.47368	71.0556	10215	18.36
AMD_010				Day-14	-18.9048	-3.10526	47.4444	7065	19.91
AMD_011				Day-14	-24.4286	-4.57895	17.4444	8915	16.05
AMD-012				Day-14	-22.9048	36.8947	7.44444	12415	16.03
AMD-013				Day-14	-23.6667	-0.263158	44.1111	9815	11.09
AMD-014				Day-14	-22.2381	61.8421			15.96
AMD-015				Day-14	-24.7143	2.15789	4.11111	8765	18.25
AMD-016				Day-14	-19.7619	-4.78947	24.1111	16815	16
AMD-017				Day-14	-19.381	-5.73684	63	8065	12.27
AMD-018				Day-14
AMD-019				Day-14	-2	0.912088	6.33333	4865	17.09
AMD-020				Day-14	0.2	-1.17582	27.4444	3465	16.03
AMD-021				Day-14	-5.6	-1.28571	31.8889	3015	15.84
AMD-021r				Day-14	0.29	9.01031	6.46154	7615	28.3
AMD-022				Day-14	9.33333	-3.48352	45.2222	2915	18.31
AMD-023				Day-14	3.6	6.07692	225.222	5015	15.52
AMD-024				Day-14	-5.1	-0.626374	220.778	4765	6.85
AMD-025				Day-14	-5.5	8.38462	35.2222	3115	18.04
AMD-026				Day-14	-1.6	2.01099	559.667	5265	13.32
AMD-027				Day-14	-5.5	1.13187	48.5556	6315	10.08
AMD-028				Day-14	4.9	-2.27473	68.7895	4415	8.11
AMD-029				Day-14	9.7	0.692308	24.5789	4215	8.89
AMD-030				Day-14	-3.1	-2.71429	11.9474	2165	14.71
AMD-031				Day-14	-7.2	-0.406593	36.6842	9065	21.53
AMD-032				Day-14	19.3	-1.61538	48.2632	3065	9.87
AMD-033				Day-14	-2.5	-1.50549	30.8947	7165	19.86
AMD-034				Day-14	-7.4	3.65934	69.8421	4965	8.71
AMD-035				Day-14
AMD-036				Day-14	-4.66667	2.72165	101.947	14915	8.67
AMD-037				Day-14	-3.2381	7.7732	69.3158	11215	14.36
AMD-038				Day-14	-5.14286	11.5876	19.8421	14265	20.72
AMD-039				Day-14	-5.71429	9.31959	14.5789	14765	12.6
AMD-040				Day-14	109.714	12.2062	33	10165	23.05
AMD-041				Day-14	5.42857	7.56701	44.0526	4915	14.78
AMD-042				Day-14	16.9524	35.5052	74.0526	8865	21.69
AMD-043				Day-14	-1.33333	18.3918	423	7465	20.24
AMD-044				Day-14	-4.7619	-2.12371	39.7	12115	23.11
AMD-045				Day-14	-3.80952	37.2577	8.76923	16015	21.9
AMD-046				Day-14	-7.71429	0.0412371	58	10065	17.62
AMD-047				Day-14	-6.19048	12.6186	21.8462	7215	23.67
AMD-048				Day-14	-6.38095	-3.6701	6.46154	7965	24.33
AMD_001				Day-18(EOT)	-15.4762	-4.57895	24.3889	5965	16.59
AMD_002				Day-18(EOT)	-20.3333	-0.684211	48.8333	13215	18.83
AMD_003				Day-18(EOT)	-16.4286	1.63158	10.5	17115	14.31
AMD_004				Day-18(EOT)	-23	-3.10526	8.83333	7815	19.82
AMD_005				Day-18(EOT)	-19.9524	-3.10526	97.1667	11915	17.12
AMD_006				Day-18(EOT)	-17.5714	7.42105	12.1667	8765	10.4
AMD_007				Day-18(EOT)			54.3889	7765	20.62
AMD_008				Day-18(EOT)	-19.381	13.2105	88.2778	8965	17.42
AMD_009				Day-18(EOT)	-23.6667	-3.42105	15.5	14265	17.37
AMD_010				Day-18(EOT)	-17.381	-5.42105	34.1111	6015	18.02
AMD_011				Day-18	-23.6667	-2.57895	28.5556	9215	17.68
AMD-012				Day-18(EOT)	-23.2857	-4.57895	43	13265	16.35
AMD-013				Day-18(EOT)	-24.7143	-0.368421	17.4444	15115	12.69
AMD-014				Day-18(EOT)			54.1111	12515	15.54
AMD-015				Day-18(EOT)	-24.7143	3.63158	3	9115	12.45
AMD-016				Day-18(EOT)	-23.4762	19.3158	47.4444	14665	17.93
AMD-017				Day-18(EOT)	-20.1429	-5	47.4444	9065	16.69
AMD-018				Day-18(EOT)
AMD-019				Day-18(EOT)	-3	0.582418	23	4565	15.5
AMD-020				Day-18(EOT)	4.5	-1.50549	27.4444	2965	16.05
AMD-021				Day-18(EOT)	-6.6	-0.296703	63	4115	14.09
AMD-021r				Day-18	23.8095	32.8247	8.76923	7515	29.01
AMD-022				Day-18(EOT)	17.2	1.79121	16.3333	2815	11.05
AMD-023				Day-18(EOT)	0.8	2.67033	421.889	4665	9.67
AMD-024				Day-18(EOT)	-2.5	-0.956044	217.444	6015	12.11
AMD-025				Day-18(EOT)	-5.6	8.38462	370.778	3365	10.69
AMD-026				Day-18(EOT)	-4.3	2.23077	587.444	7915	10.69
AMD-027				Day-18(EOT)	-6.9	-1.17582	70.7778	7465	11.15
AMD-028				Day-18(EOT)	2.7	-2.27473	186.158	5115	15.62
AMD-029				Day-18(EOT)	9.6	-0.406593	21.4211	5915	13.61
AMD-030				Day-18(EOT)	-3.5	-2.38462	49.3158	2265	12.05
AMD-031				Day-18(EOT)	-7.3	-2.82418	165.632	6215	17.19
AMD-032				Day-18	9.2	-1.94505	29.8421	3015	5.08
AMD-033				Day-18(EOT)	-1.2	-1.72527	29.3158	9065	22.95
AMD-034				Day-18(EOT)	-5.1	-3.37363	83.5263	6765	11.08
AMD-035				Day-18(EOT)
AMD-036				Day-18(EOT)	-7.2381	-6.76289	20.8947	9965	8.12
AMD-037				Day-18(EOT)	-0.0952381	-4.80412	18.7895	11765	15.3
AMD-038				Day-18(EOT)	-5.90476	0.453608	27.7368	14215	19.36
AMD-039				Day-18(EOT)	-2.47619	-4.70103	14.0526	13815	11.29
AMD-040				Day-18(EOT)	5.04762	22.4124	43	15565	22.71
AMD-041				Day-18	0.285714	0.14433	26.1579	7165	17.58
AMD-042				Day-18	-0.761905	23.9588	35.6316	7165	18.21
AMD-043				Day-18	-4.47619	-0.57732	38.7895	11515	15.61
AMD-044				Day-18	-8.66667	0.247423	112.474	8515	18.28
AMD-045				Day-18	-3.14286	32.9278	23.3846	12265	21.39
AMD-046				Day-18	-7.04762	4.57732	56.4615	8515	23.9
AMD-047				Day-18	-7.61905	7.56701	104.923	10365	24.93
AMD-048				Day-18	-6.95238	-2.2268	33.3846	8215	20.72
AMD_001				Day-30(EOT)
AMD_002				Day-30(EOT)
AMD_003				Day-30(EOT)
AMD_004				Day-30(EOT)
AMD_005				Day-30(EOT)
AMD_006				Day-30(EOT)
AMD_007				Day-30(EOT)
AMD_008				Day-30(EOT)
AMD_009				Day-30(EOT)
AMD_010				Day-30(EOT)
AMD_011				Day-30(EOT)	-22.52	-1.31579	35.2222	12215	19.32
AMD-012				Day-30(EOT)
AMD-013				Day-30(EOT)
AMD-014				Day-30(EOT)
AMD-015				Day-30(EOT)
AMD-016				Day-30(EOT)
AMD-017				Day-30(EOT)
AMD-018				Day-30(EOT)
AMD-019				Day-30(EOT)
AMD-020				Day-30(EOT)
AMD-021				Day-30(EOT)
AMD-021r				Day-30(EOT)	10.48	8.08247	7.23077	7265	22.48
AMD-022				Day-30(EOT)
AMD-023				Day-30(EOT)
AMD-024				Day-30(EOT)
AMD-025				Day-30(EOT)
AMD-026				Day-30(EOT)
AMD-027				Day-30(EOT)
AMD-028				Day-30(EOT)
AMD-029				Day-30(EOT)
AMD-030				Day-30(EOT)
AMD-031				Day-30(EOT)
AMD-032				Day-30(EOT)	-2.8	-1.94505	48.2632	5815
AMD-033				Day-30(EOT)
AMD-034				Day-30(EOT)
AMD-035				Day-30(EOT)
AMD-036				Day-30(EOT)
AMD-037				Day-30(EOT)
AMD-038				Day-30(EOT)
AMD-039				Day-30(EOT)
AMD-040				Day-30(EOT)
AMD-041				Day-30(EOT)	-0.0952381	-5.93814	4.57895	8365	16.92
AMD-042				Day-30(EOT)	-1.90476	5.29897	119.842	9415	18.61
AMD-043				Day-30(EOT)	-5.14286	-1.91753	78.2632	14615	17.71
AMD-044				Day-30(EOT)	-1.61905	2.61856	28.7895	10015	20.5
AMD-045				Day-30(EOT)	0.47619	10.866	39.5385	11665	18.67
AMD-046				Day-30(EOT)	-2.85714	2.10309	44.9231	7015	14.55
AMD-047				Day-30(EOT)	-6.85714	4.57732	28.7692	7765	19.47
AMD-048				Day-30(EOT)	-7.04762	29.9381	88.7692	7265	19.63
AMD_001				Day-120
AMD_002				Day-120	-25.6667	-0.157895	51.0556	23415	13.28
AMD_003				Day-120
AMD_004				Day-120
AMD_005				Day-120	-24.8095	-4.89474	120.5	11015	9.86
AMD_006				Day-120	-12.3333	8.47368	13.2778	14165	7.42
AMD_007				Day-120	-19.4762	9.10526			8
AMD_008				Day-120
AMD_009				Day-120	-20.7143	-1.31579	44.9444	15865	11.98
AMD_010				Day-120	-25.7619	-5.21053	11.8889	6615	12.56
AMD_011				Day-120
AMD-012				Day-120
AMD-013				Day-120	-22.2381	17.2105	68.5556	1315
AMD-014				Day-120			30.7778	9515	15.84
AMD-015				Day-120	-23.8571	32.0526	14.1111	16465	15.99
AMD-016				Day-120	-24.2381	7.84211
AMD-017				Day-120
AMD-018				Day-120
AMD-019				Day-120
AMD-020				Day-120	-8	0.692308	25.2222	6365	6.9
AMD-021				Day-120		0.472527	74.1111	4115	15.54
AMD-021r				Day-120
AMD-022				Day-120
AMD-023				Day-120	-8.5	-1.28571	14.1111	4365
AMD-024				Day-120	-8.8	2.56044	41.8889	5915	4.24
AMD-025				Day-120	-7.2	1.13187	159.667	4815	10.9
AMD-026				Day-120	-7.9	-0.186813	347.444	7565	3.98
AMD-027				Day-120	-7.1	-2.27473	123.526	5715	5.89
AMD-028				Day-120	-6.3	1.46154	59.8421	5665	10.97
AMD-029				Day-120	-0.4	1.46154	14.0526	3065	10.1
AMD-030				Day-120
AMD-031				Day-120	-8.4	-2.6044	27.7368	3765	12.25
AMD-032				Day-120	5.4	-1.17582	84.0526	4665	6.13
AMD-033				Day-120	-8.8	1.02198	33.5263	3765	20.96
AMD-034				Day-120	50.8	-2.16484	77.2105	4215	9.68
AMD-035				Day-120
AMD-036				Day-120	-8.66667	9.83505	7.73684	9465	9.46
AMD-037				Day-120	-6.28571	-4.90722	11.9474	10065	7.3
AMD-038				Day-120
AMD-039				Day-120	-8.38095	-4.70103	7.73684	14115	7.61
AMD-040				Day-120
AMD-041				Day-120
AMD-042				Day-120	-11.2381	1.27835	11.0769	8215	8.06
AMD-043				Day-120
AMD-044				Day-120
AMD-045				Day-120
AMD-046				Day-120
AMD-047				Day-120
AMD-048				Day-120
